# Supplementary material for: Association between Single Nucleotide Polymorphisms of SULT1A1, SULT1C4, ABCC2 and Phase II Flavanone Metabolites Excretion after Orange Juice Intake
Source: Nutrients. 2022 Sep 13;14(18):3770. doi: 10.3390/nu14183770 (PMC9502135; doi:10.3390/nu14183770)
Supplement: Supplementary file 1 [file nutrients-14-03770-s001.zip]

Archive with 1 entries (1 files):
- nutrients-1911890-supplementary.pdf
